# Supplementary material for: Do subterranean mammals use the Earth’s magnetic field as a heading indicator to dig straight tunnels?
Source: PeerJ. 2018 Oct 31;6:e5819. doi: 10.7717/peerj.5819 (PMC6215444; doi:10.7717/peerj.5819)
Supplement: Supplemental Information 2 [file peerj-06-5819-s002.xlsx]

## Sheet: H. argenteocinereus
species	burrow system	locality of excavantion	burrow systems' lengths (m)	mean direction 'long tunnel method'	mean direction 'polygon method'
Heliophobius argenteocinereus	BlantyreS01	Blantyre	79	13861	30
Heliophobius argenteocinereus	BlantyreS02	Blantyre	76	0.714	355
Heliophobius argenteocinereus	BlantyreS05	Blantyre	68	42351	240
Heliophobius argenteocinereus	BlantyreS07-8	Blantyre	80	174914	55
Heliophobius argenteocinereus	BlantyreS09	Blantyre	14	15275	5
Heliophobius argenteocinereus	BlantyreS10	Blantyre	28	156826	330
Heliophobius argenteocinereus	BlantyreS11	Blantyre	136	23537	170
Heliophobius argenteocinereus	BlantyreS12	Blantyre	37	52526	255
Heliophobius argenteocinereus	BlantyreS13	Blantyre	182	6104	335
Heliophobius argenteocinereus	BlantyreS14	Blantyre	54	166746	155
Heliophobius argenteocinereus	BlantyreS15	Blantyre	22	146351	165
Heliophobius argenteocinereus	BlantyreS18	Blantyre	69	135072	100
Heliophobius argenteocinereus	BlantyreS23	Blantyre	88	0.103	330
Heliophobius argenteocinereus	BlantyreS24	Blantyre	122	21759	225
Heliophobius argenteocinereus	BlantyreS25	Blantyre	126	72815	350
Heliophobius argenteocinereus	BlantyreS26	Blantyre	105	103388	0
Heliophobius argenteocinereus	BlantyreS27	Blantyre	149	0.141	340
Heliophobius argenteocinereus	Heliophobius364	Mpalaganga	184	62975	280
Heliophobius argenteocinereus	Heliophobius412	Mpalaganga	281	134804	325
Heliophobius argenteocinereus	Heliophobius432	Mpalaganga	301	33796	65
Heliophobius argenteocinereus	Heliophobius452	Mpalaganga	111	141602	150
Heliophobius argenteocinereus	Heliophobius477	Mpalaganga	322	64903	255
Heliophobius argenteocinereus	Heliophobius502	Mpalaganga	82	170618	15
Heliophobius argenteocinereus	Heliophobius668	Mpalaganga	214	97585	25
Heliophobius argenteocinereus	Heliophobius776	Mpalaganga	178	0.437	25
Heliophobius argenteocinereus	Heliophobius842	Mpalaganga	176	148069	315
Heliophobius argenteocinereus	Heliophobius882	Mpalaganga	274	5917	20
Heliophobius argenteocinereus	MulanjeS12	Mulanje	91	8896	5
Heliophobius argenteocinereus	MulanjeS5	Mulanje	45	9289	5
Heliophobius argenteocinereus	MulanjeS7	Mulanje	206	15494	325
Heliophobius argenteocinereus	MulanjeS8	Mulanje	26	80276	280

## Sheet: C. talarum
species	burrow system	mean direction 'long tunnel method'	mean direction 'polygon method'
Ctenomys talarum	H1	26.65	20
Ctenomys talarum	H10	169673	170
Ctenomys talarum	H11	103335	45
Ctenomys talarum	H12	143882	10
Ctenomys talarum	H13	175.77	115
Ctenomys talarum	H15	168888	165
Ctenomys talarum	H5	151535	175
Ctenomys talarum	H6	145577	130
Ctenomys talarum	H7	94329	145
Ctenomys talarum	H8	168204	165
Ctenomys talarum	H9	178096	165
Ctenomys talarum	M14	1821	15
Ctenomys talarum	M3	120.82	130
Ctenomys talarum	M4	150184	165
Ctenomys talarum	M5	153503	160
Ctenomys talarum	M6	78482	15
Ctenomys talarum	M7	38887	165
Ctenomys talarum	M8	179672	5
Ctenomys talarum	M9	135303	135

## Sheet: Fukomys mole-rats
species	burrow system	mean direction 'long tunnel method'	mean direction 'polygon method'
Fukomys anselli	K1	69	0
Fukomys anselli	K2	89	50
Fukomys anselli	P1	40	85
Fukomys anselli	P2	21	80
Fukomys anselli	P4	26	95
Fukomys anselli	P5	43	300
Fukomys anselli	P10	168	80
Fukomys mechowii	family 1	57	255
Fukomys mechowii	family 2	71	150

## Sheet: S. galili
species	burrow system	mean direction 'long tunnel method'	mean direction 'polygon method'
Spalax galili	SgaliliF224	22984	25
Spalax galili	SgaliliF367	12835	145
Spalax galili	SgaliliF416	102329	100
Spalax galili	SgaliliF460	80909	80
Spalax galili	SgaliliF797	165394	55
Spalax galili	SgaliliM201	64782	40
Spalax galili	SgaliliM379	147534	165
Spalax galili	SgaliliM737	10627	25
Spalax galili	SgaliliM843	92915	115
